# Supplementary material for: Bowel function after surgery in male children with complicated anorectal malformations
Source: Front Pediatr. 2025 Jun 12;13:1621535. doi: 10.3389/fped.2025.1621535 (PMC12198158; doi:10.3389/fped.2025.1621535)
Supplement: Supplementary file 1 [file Table1.xlsx]

## Sheet: Sheet1
ID	Birth day	性别	ARM type	Lumbosacral MRI	Perianal muscles	Bowel function	ARP	RAIR	interval of the operation (months)
12374317	2016-01-21	1	Rectobulbar fistula	Anomalies	Moderate	normal	50.4	negative	10.5
8900439	2013-11-12	1	Rectoprostatic fistula	Normal	Moderate	good	35	positive	12.4
12328408	2015-06-19	1	Rectobulbar fistula	Normal	Moderate	good	31.4	negative	11.1
12317278	2015-05-30	1	Rectobulbar fistula	Normal	Moderate	good	44.6	negative	10.3
12265893	2015-11-20	1	Rectoprostatic fistula	Normal	Moderate	good	97.1	positive	15.2
12091554	2015-05-01	1	Rectobulbar fistula	Normal	Moderate	good	18.9	negative	13.5
12476168	2015-11-22	1	Rectobulbar fistula	Normal	Moderate	normal	33.7	negative	5.6
12371522	2016-02-08	1	ARM without fistula	Normal	Moderate	good	71.6	negative	11.5
9234219	2013-11-09	1	Rectobulbar fistula	Normal	Good	normal			9.5
8710249	2014-02-02	1	Rectobulbar fistula	Anomalies	Moderate	good	18.2	positive	11.7
12504409	2016-04-29	1	Rectobulbar fistula	Normal	Moderate	good	34.6	positive	9.4
9748258	2014-08-27	1	Rectoprostatic fistula	Anomalies	Moderate	good	80.8	negative	11.5
9232172	2014-05-11	1	ARM without fistula	Normal	Moderate	normal	35.8	positive	10.5
9655984	2014-11-07	1	Rectoprostatic fistula	Anomalies	Poor	poor			9.2
12808141	2016-05-07	1	ARM without fistula	Normal	Moderate	good	35.5	negative	14
9756143	2015-02-03	1	Rectoprostatic fistula	Normal	Good	good	1.5	positive	10
9842846	2015-02-26	1	Rectoprostatic fistula	Normal	Moderate	normal	36.9	negative	10.8
8213120	2013-10-10	1	Rectoprostatic fistula	Anomalies	Moderate	normal			9.9
12599597	2016-05-14	1	ARM without fistula	Normal	Moderate	normal	10.6	negative	10.8
9719822	2014-09-16	1	ARM without fistula	Normal	Good	good	30.8	negative	8.5
9060506	2013-10-19	1	Rectobulbar fistula	Anomalies	Moderate	good	15.7	positive	24.3
12776722	2016-06-18	1	Rectobladder neck fistula	Normal	Moderate	good	26.6	negative	11.5
12914834	2016-11-17	1	Rectoprostatic fistula	Normal	Moderate	good	58.8	negative	9.7
12483777	2015-09-10	1	Rectobulbar fistula	Normal	Good	good	20.8	negative	10.7
12355051	2015-08-01	1	Rectoprostatic fistula	Normal	Moderate	normal	52.5	negative	9.3
12801035	2016-05-28	1	Rectoprostatic fistula	Anomalies	Moderate	normal	83.6	positive	9.7
12797500	2016-03-01	1	ARM without fistula	Normal	Moderate	good	60.3	negative	12.1
9336719	2014-08-08	1	Rectobulbar fistula	Normal	Good	good	14.8	negative	9.5
12795939	2016-07-30	1	Rectoprostatic fistula	Normal	Moderate	good	100.8	negative	9.9
9861751	2015-05-20	1	ARM without fistula	Normal	Moderate	good	116.8	negative	11.2
9320249	2014-04-29	1	Rectobulbar fistula	Normal	Moderate	good	28.5	negative	11.2
9141465	2014-03-07	1	Rectobulbar fistula	Normal	Moderate	good	53.6	negative	10.6
9843179	2015-01-06	1	Rectobulbar fistula	Anomalies	Poor	good	55.2	positive	11.1
9712756	2014-12-31	1	Rectobulbar fistula	Anomalies	Moderate	poor	20.6	negative	15.8
12448218	2015-12-10	1	Rectoprostatic fistula	Normal	Moderate	normal	70.8	negative	12.5
12954049	2016-12-19	1	Rectobulbar fistula	Normal	Moderate	good	33.6	negative	8.4
12749085	2016-08-27	1	Rectoprostatic fistula	Anomalies	Poor	poor	19.6	negative	12.6
9767102	2015-01-12	1	Rectoprostatic fistula	Anomalies	Moderate	good	34.3	negative	8.4
12822120	2016-07-11	1	Rectoprostatic fistula	Normal	Moderate	good	51.4	negative	9.3
12336950	2015-12-22	1	Rectobulbar fistula	Normal	Moderate	good	92.5	positive	12.4
9821880	2015-02-01	1	ARM without fistula	Normal	Good	normal	42.4	positive	9.1
13131044	2016-12-31	1	Rectobulbar fistula	Normal	Moderate	good	51	negative	9.8
9918941	2015-05-13	1	Rectoprostatic fistula	Normal	Moderate	normal	25.5	negative	10.1
8799014	2013-07-19	1	Rectobulbar fistula	Normal	Moderate	good			10.2
8902796	2013-06-20	1	Rectobulbar fistula	Anomalies	Poor	poor			15.3
12808515	2016-09-09	1	Rectobulbar fistula	Anomalies	Moderate	good	33.3	positive	12
8999185	2013-10-14	1	Rectobulbar fistula	Anomalies	Moderate	good			10.4
12920627	2016-12-21	1	Rectobulbar fistula	Normal	Moderate	good	32.3	negative	10.1
12915667	2016-11-25	1	Rectobulbar fistula	Anomalies	Moderate	poor	65.5	positive	8.9
9271297	2014-04-11	1	Rectoprostatic fistula	Anomalies	Moderate	good	41	negative	9.9
12328149	2016-01-01	1	Rectoprostatic fistula	Normal	Moderate	normal	36.3	negative	4.4
12992602（未归档）	2016-12-21	1	Rectobulbar fistula	Anomalies	Moderate	good	44.5	positive	9.7
12379704	2015-12-30	1	Rectobulbar fistula	Normal	Moderate	good	165	negative	12.8
9608555	2015-04-08	1	Rectoprostatic fistula	Normal	Moderate	normal	53.2	negative	11.6
12322198	2014-12-07	1	ARM without fistula	Anomalies	Moderate	good	47.2	negative	18.9
9053560	2013-08-01	1	ARM without fistula	Normal	Good	good			14.6
12747734	2016-06-09	1	Rectoprostatic fistula	Normal	Moderate	good	39.4	negative	10.4
9696459	2014-11-11	1	Rectobulbar fistula	Anomalies	Moderate	good	98.5	negative	14.3
